# Supplementary material for: Rapid and Visual Detection of Type 2 Porcine Reproductive and Respiratory Syndrome Virus by Real-Time Fluorescence-Based Reverse Transcription Recombinase-Aided Amplification
Source: Viruses. 2022 Nov 15;14(11):2526. doi: 10.3390/v14112526 (PMC9699348; doi:10.3390/v14112526)
Supplement: Supplementary file 1 [file viruses-14-02526-s001.zip]

Archive with 1 entries (1 files):
- viruses-2002831-supplementary.pdf
